# Supplementary material for: Young Adult Microglial Deletion of C1q Reduces Engulfment of Synapses and Partially Mitigates Cognitive Impairment in an Aggressive Alzheimer's Disease Mouse Model
Source: Glia. 2026 Jul 14;74(9):e70189. doi: 10.1002/glia.70189 (PMC13366034; doi:10.1002/glia.70189)
Supplement: Supplementary file 6 — Data S1: glia70189‐sup‐0006‐Supplemental_Data_File_1.xlsx. [file GLIA-74-0-s006.xlsx]

## Sheet: Fig 1
Significance Key
p<0.05	*
p<0.01	**
p<0.001	***
p<0.0001	***
Panel 1A: Distance Traveled Day 1						Panel 1B: % Inner Duration Day 1						Panel 1C: OLM
Statistics						Statistics						Statistics
AD Genotype	Mean	STDV	SEM	N		AD Genotype	Mean	STDV	SEM	N		AD Genotype	Mean	STDV	SEM	N
WT	2059	522.7	104.5	25		WT	30.05	5.797	1.183	24		WT	12.78	23.62	6.312	14
C1qΔMG	1959	368.9	73.78	25		C1qΔMG	29.29	6.661	1.36	24		C1qΔMG	10.16	11.38	3.285	12
Arc	1662	369.5	75.43	24		Arc	32.82	12.66	2.531	25		Arc	-17.34	26.52	7.354	13
Arc C1qΔMG	2083	696.8	145.3	23		Arc C1qΔMG	28.98	9.65	1.93	25		Arc C1qΔMG	3.611	15.81	4.385	13
Reported in Manuscript: One-Way ANOVA						Reported in Manuscript: One-Way ANOVA						Reported in Manuscript: One-Way ANOVA
One-Way ANOVA (Omnibus)						One-Way ANOVA (Omnibus)						One-Way ANOVA (Omnibus)
F (DFn, DFd)	P value	Significance				F (DFn, DFd)	P value	Significance				F (DFn, DFd)	P value	Significance
F (3, 93) = 3.517	P=0.0182	*				F (3, 94) = 0.9058	P=0.4414					F (3, 48) = 5.819	P=0.0018	**
Tukey's Post-Hoc Test						Tukey's Post-Hoc Test						Tukey's Post-Hoc Test
Comparison	Adj. P value	Significance				Comparison	Adj. P value	Significance				Comparison	Adj. P value	Significance
WT vs. WT C1qΔMG	0.8975					WT vs. WT C1qΔMG	0.9917					WT vs. WT C1qΔMG	0.9879
WT vs. Arc	0.0353	*				WT vs. Arc	0.7159					WT vs. Arc	0.0021	**
WT vs. Arc C1qΔMG	0.9984					WT vs. Arc C1qΔMG	0.977					WT vs. Arc C1qΔMG	0.6527
WT C1qΔMG vs. Arc	0.1738					WT C1qΔMG vs. Arc	0.5349					WT C1qΔMG vs. Arc	0.0082	**
WT C1qΔMG vs. Arc C1qΔMG	0.831					WT C1qΔMG vs. Arc C1qΔMG	0.9994					WT C1qΔMG vs. Arc C1qΔMG	0.8544
Arc vs. Arc C1qΔMG	0.0265	*				Arc vs. Arc C1qΔMG	0.4531					Arc vs. Arc C1qΔMG	0.0566
Additional Two-Way ANOVA Statistics						Additional Two-Way ANOVA Statistics						Additional Two-Way ANOVA Statistics
Two Way ANOVA						Two Way ANOVA						Two Way ANOVA
	F (DFn, DFd)	P value	Significance				F (DFn, DFd)	P value	Significance				F (DFn, DFd)	P value	Significance
Interaction	F (1, 93) = 6.444	P=0.0128	*			Interaction	F (1, 94) = 0.6906	P=0.4081				Interaction	F (1, 48) = 4.296	P=0.0436	*
C1q Status	F (1, 93) = 2.453	P=0.1207				C1q Status	F (1, 94) = 1.542	P=0.2175				C1q Status	F (1, 48) = 2.597	P=0.1136
Genotype	F (1, 93) = 1.774	P=0.1862				Genotype	F (1, 94) = 0.4421	P=0.5078				Genotype	F (1, 48) = 10.40	P=0.0023	**
Within Genotype Sidak's Multiple Comparison Tests						Within Genotype Sidak's Multiple Comparison Tests						Within Genotype Sidak's Multiple Comparison Tests
Comparison C1qFl vs. C1qΔMG	Adj. P value	Significance				Comparison C1qFl vs. C1qΔMG	Adj. P value	Significance				Comparison C1qFl vs. C1qΔMG	Adj. P value	Significance
WT	0.4867					WT	0.9491					WT	0.7462
Arc	0.0053	**				Arc	0.2638					Arc	0.024	*
Pre-selected Sidak Multiple Comparison Tests						Pre-selected Sidak Multiple Comparison Tests						Pre-selected Sidak Multiple Comparison Tests
Comparison	Adj. P value	Significance				Comparison	Adj. P value	Significance				Comparison	Adj. P value	Significance
WT vs. Arc	0.0071	**				WT vs. Arc	0.2929					WT vs. Arc	0.0015	**
Arc vs Arc C1qΔMG	0.0053	*				Arc vs Arc C1qΔMG	0.142					Arc vs Arc C1qΔMG	0.0358	*
WT vs. WT C1qΔMG	0.4867					WT vs. WT C1qΔMG	0.7744					WT vs. WT C1qΔMG	0.7462
WT C1qΔMG vs. Arc C1qΔMG	0.3983					WT C1qΔMG vs. Arc C1qΔMG	0.9067					WT C1qΔMG vs. Arc C1qΔMG	0.6729
												Effect Size
												Comparison	Cohen's d
												WT vs. WT C1qΔMG	0.128
												WT vs. Arc	1.161
												WT vs. Arc C1qΔMG	0.418
												WT C1qΔMG vs. Arc	1.356
												WT C1qΔMG vs. Arc C1qΔMG	0.472
												Arc vs. Arc C1qΔMG	-0.987
												Post-Hoc Power Analysis of Two-Way ANOVA
													P value	Cohen f	Power
												Interaction	P=0.0436	0.299	0.561
												C1q Status	P=0.1136	0.233	0.376
												Genotype	P=0.0023	0.465	0.908
												Post-Hoc Power Analysis of One-Way ANOVA
													Cohen f	Power
												4 Groups	0.587	0.941
												Post Hoc Power Analysis	Uncorrected (⍺ = 0.05)	Adjusted (⍺ = 0.0125)
												Arc vs. Arc C1qΔMG	0.675	0.443
												WT vs. WT C1qΔMG	0.061	0.011
												WT vs. Arc	0.832	0.637
												WT C1qΔMG vs. Arc C1qΔMG	0.204	0.084

## Sheet: Fig 2
Significance Key
p<0.05	*
p<0.01	**
p<0.001	***
p<0.0001	***
Panel 2B: % ThioS Volume						Panel 2C: Plaques #						Panel 2D:Plaques Size						Panel 2E: Soluble Aβ40						Panel 2F: Soluble Aβ42						Panel 2G:Insoluble Aβ40						Panel 2H: Insoluble Aβ42
Statistics						Statistics						Statistics						Statistics						Statistics						Statistics						Statistics
AD Genotype	Mean	STDV	SEM	N		AD Genotype	Mean	STDV	SEM	N		AD Genotype	Mean	STDV	SEM	N		AD Genotype	Mean	STDV	SEM	N		AD Genotype	Mean	STDV	SEM	N		AD Genotype	Mean	STDV	SEM	N		AD Genotype	Mean	STDV	SEM	N
WT	0	0	0	4		Arc	1	0.1407	0.05316	7		Arc	1	0.1334	0.05042	7		WT	323.1	406.8	287.7	2		WT	88.54	97.46	68.92	2		WT	0	0	0	1		WT	0	0	0	1
C1qΔMG	0	0	0	4		Arc C1qΔMG	1.011	0.1163	0.04111	8		Arc C1qΔMG	1.214	0.2182	0.07715	8		C1qΔMG	0.6569	0.929	0.6569	2		C1qΔMG	0	0	0	2		C1qΔMG	0	0	0	2		C1qΔMG	0	0	0	2
Arc	1.766	0.2892	0.1093	7														Arc	1081	799.7	302.3	7		Arc	304.3	191.3	72.31	7		Arc	265291	142869	53999	7		Arc	140155	70096	26494	7
Arc C1qΔMG	1.929	0.3452	0.1221	8		Reported in Manuscript: unpaired t-test						Reported in Manuscript: unpaired t-test						Arc C1qΔMG	1100	838.1	342.2	6		Arc C1qΔMG	302.9	161.2	65.79	6		Arc C1qΔMG	324249	66722	25219	7		Arc C1qΔMG	175210	34631	13089	7
Reported in Manuscript: One Way ANOVA						Unpaired t-test (Arc-Arc C1qΔMG)						Unpaired t-test (Arc-Arc C1qΔMG)						Reported in Manuscript: unpaired t-test						Reported in Manuscript: unpaired t-test						Reported in Manuscript: unpaired t-test						Reported in Manuscript: unpaired t-test
						t, df	P value	Significance				t, df	P value	Significance
						t=0.1587, df=13	0.8763					t=2.246, df=13	0.0428	*				Unpaired t-test (Arc-Arc C1qΔMG)						Unpaired t-test (Arc-Arc C1qΔMG)						Unpaired t-test (Arc-Arc C1qΔMG)						Unpaired t-test (Arc-Arc C1qΔMG)
Unpaired t-test (Arc-Arc C1qΔMG)																		t, df	P value	Significance				t, df	P value	Significance				t, df	P value	Significance				t, df	P value	Significance
t, df	P value	Significance				Welch's t-test (Arc-Arc C1qΔMG)						Welch's t-test (Arc-Arc C1qΔMG)						t=0.04186, df=11	0.9674					t=0.01371, df=11	0.9893					t=0.9893, df=12	0.3421					t=1.186, df=12	0.2585
t=0.9820, df=13	0.344					Welch-corrected t, df	P value	Significance				Welch-corrected t, df	P value	Significance
						t=0.1566, df=11.73	0.8783					t=2.320, df=11.76	0.0392	*				Welch's t-test (Arc-Arc C1qΔMG)						Welch's t-test (Arc-Arc C1qΔMG)						Welch's t-test (Arc-Arc C1qΔMG)						Welch's t-test (Arc-Arc C1qΔMG)
Welch's t-test (Arc-Arc C1qΔMG)																		Welch-corrected t, df	P value	Significance				Welch-corrected t, df	P value	Significance				Welch-corrected t, df	P value	Significance				Welch-corrected t, df	P value	Significance
Welch-corrected t, df	P value	Significance																t=0.04169, df=10.51	0.9675					t=0.01390, df=11.00	0.9892					t=0.9893, df=8.498	0.3499					t=1.186, df=8.764	0.2667
t=0.9945, df=12.99	0.3382
One-Way ANOVA (Omnibus)
F (DFn, DFd)	P value	Significance
F (3, 19) = 85.38	P<0.0001	****
Tukey's Post-Hoc Test
Comparison	Adj. P value	Significance
WT vs. WT C1qΔMG	>0.9999
WT vs. Arc	<0.0001	****
WT vs. Arc C1qΔMG	<0.0001	****
WT C1qΔMG vs. Arc	<0.0001	****
WT C1qΔMG vs. Arc C1qΔMG	<0.0001	****
Arc vs. Arc C1qΔMG	0.6419
Additional Two-Way ANOVA Statistics
Two Way ANOVA
	F (DFn, DFd)	P value	Significance
Interaction	F (1, 19) = 0.4917	P=0.4917
C1q Status	F (1, 19) = 0.4917	P=0.4917
Genotype	F (1, 19) = 252.9	P<0.0001	****
Within Genotype Sidak's Multiple Comparison Tests
Comparison C1qFl vs. C1qΔMG	Adj. P value	Significance
WT	>0.9999
Arc	0.4372
Pre-selected Sidak Multiple Comparison Tests
Comparison	Adj. P value	Significance
WT vs. Arc	<0.0001	****
Arc vs Arc C1qΔMG	0.2498
WT vs. WT C1qΔMG	>0.9999
WT C1qΔMG vs. Arc C1qΔMG	<0.0001	****

## Sheet: Fig 3
Significance Key
p<0.05	*
p<0.01	**
p<0.001	***
p<0.0001	***
Panel 3B: C3 Volume						Panel 3C: GFAP Volume						Panel 3G: C5aR1 Volume						Panel 3H: Iba1 Volume
Statistics						Statistics						Statistics						Statistics
AD Genotype	Mean	STDV	SEM	N		AD Genotype	Mean	STDV	SEM	N		AD Genotype	Mean	STDV	SEM	N		AD Genotype	Mean	STDV	SEM	N
WT	0.035	0.03536	0.025	2		WT	0.46	0.198	0.14	2		WT	0	0	0	2		WT	0.57	0.04243	0.03	2
C1qΔMG	0.01	0	0	2		C1qΔMG	0.325	0.03536	0.025	2		C1qΔMG	0	0	0	2		C1qΔMG	0.2	0.05657	0.04	2
Arc	2.196	0.4821	0.1705	8		Arc	3.017	0.3703	0.14	7		Arc	0.605	0.2394	0.09773	6		Arc	4.923	1.151	0.4698	6
Arc C1qΔMG	1.366	0.4134	0.1462	8		Arc C1qΔMG	2.701	0.233	0.08806	7		Arc C1qΔMG	0.6557	0.4396	0.1662	7		Arc C1qΔMG	4.477	1.395	0.5273	7
Reported in Manuscript: unpaired t-test						Reported in Manuscript: unpaired t-test						Reported in Manuscript: unpaired t-test						Reported in Manuscript: unpaired t-test
Unpaired t-test (Arc-Arc C1qΔMG)						Unpaired t-test (Arc-Arc C1qΔMG)						Unpaired t-test (Arc-Arc C1qΔMG)						Unpaired t-test (Arc-Arc C1qΔMG)
t, df	P value	Significance				t, df	P value	Significance				t, df	P value	Significance				t, df	P value	Significance
t=3.696, df=14	0.0024	**				t=1.909, df=12	0.0804					t=0.2514, df=11	0.8061					t=0.6218, df=11	0.5467
Welch's t-test (Arc-Arc C1qΔMG)						Welch's t-test (Arc-Arc C1qΔMG)						Welch's t-test (Arc-Arc C1qΔMG)						Welch's t-test (Arc-Arc C1qΔMG)
t, df	P value	Significance				t, df	P value	Significance				t, df	P value	Significance				t, df	P value	Significance
t=3.696, df=13.68	0.0025	**				t=1.909, df=10.11	0.085					t=0.2631, df=9.505	0.7981					t=0.6318, df=10.99	0.5404

## Sheet: Fig 4
Significance Key
p<0.05	*
p<0.01	**
p<0.001	***
p<0.0001	***
Panel 4A: C3 qPCR						Panel 4B: C4 qPCR						Panel 4C: C5aR1 qPCR
Statistics						Statistics						Statistics
AD Genotype	Mean	STDV	SEM	N		AD Genotype	Mean	STDV	SEM	N		AD Genotype	Mean	STDV	SEM	N
WT	2.255	0.2247	0.1589	2		WT	53.06	5.881	4.158	2		WT	0.15	0.01414	0.01	2
C1qΔMG	1.207	0.4529	0.2615	3		C1qΔMG	52.04	16.08	9.283	3		C1qΔMG	0.1967	0.08622	0.04978	3
Arc	36.96	24.53	10.97	5		Arc	500.4	245.4	109.7	5		Arc	1.7	0.5915	0.2645	4
Arc C1qΔMG	46.72	14.53	7.265	4		Arc C1qΔMG	549	117.3	58.63	4		Arc C1qΔMG	1.79	0.4967	0.2483	5
Reported in Manuscript: unpaired t-test						Reported in Manuscript: unpaired t-test						Reported in Manuscript: unpaired t-test
Unpaired t-test (Arc-Arc C1qΔMG)						Unpaired t-test (Arc-Arc C1qΔMG)						Unpaired t-test (Arc-Arc C1qΔMG)
t, df	P value	Significance				t, df	P value	Significance				t, df	P value	Significance
t=0.6984, df=7	0.5074					t=0.3610, df=7	0.7288					t=0.2427, df=7	0.8152
Welch's t-test (Arc-Arc C1qΔMG)						Welch's t-test (Arc-Arc C1qΔMG)						Welch's t-test (Arc-Arc C1qΔMG)
Welch-corrected t, df	P value	Significance				Welch-corrected t, df	P value	Significance				Welch-corrected t, df	P value	Significance
t=0.7421, df=6.588	0.4836					t=0.3907, df=5.962	0.7096					t=0.2481, df=6.955	0.8113
												One-Way ANOVA (Omnibus)
One-Way ANOVA (Omnibus)						One-Way ANOVA (Omnibus)						F (DFn, DFd)	P value	Significance
F (DFn, DFd)	P value	Significance				F (DFn, DFd)	P value	Significance				F (3, 10) = 12.17	P=0.0011	**
F (3, 10) = 5.779	P=0.0148	*				F (3, 10) = 8.422	P=0.0043	**
												Tukey's Post-Hoc Test
Tukey's Post-Hoc Test						Tukey's Post-Hoc Test						Comparison	Adj. P value	Significance
Comparison	Adj. P value	Significance				Comparison	Adj. P value	Significance				WT vs. WT C1qΔMG	0.9995
WT vs. WT C1qΔMG	0.9999					WT vs. WT C1qΔMG	>0.9999					WT vs. Arc	0.0115	*
WT vs. Arc	0.1445					WT vs. Arc	0.0412	*				WT vs. Arc C1qΔMG	0.01	**
WT vs. Arc C1qΔMG	0.06					WT vs. Arc C1qΔMG	0.0288	*				WT C1qΔMG vs. Arc	0.0058	**
WT C1qΔMG vs. Arc	0.0745					WT C1qΔMG vs. Arc	0.0195	*				WT C1qΔMG vs. Arc C1qΔMG	0.0053	**
WT C1qΔMG vs. Arc C1qΔMG	0.0283	*				WT C1qΔMG vs. Arc C1qΔMG	0.0138	*				Arc vs. Arc C1qΔMG	0.9911
Arc vs. Arc C1qΔMG	0.8369					Arc vs. Arc C1qΔMG	0.9718

## Sheet: Figure 5
Significance Key
p<0.05	*
p<0.01	**
p<0.001	***
p<0.0001	***
Panel 5B: CA1 Vglut1-Iba1						Panel 5C: CA1 Vglut1-Iba1- CD68
Statistics						Statistics
AD Genotype	Mean	STDV	SEM	N		AD Genotype	Mean	STDV	SEM	N
WT	1	0.07545	0.03773	4		WT	1	0.277	0.1385	4
C1qΔMG	1.337	0.1983	0.07494	7		C1qΔMG	1.486	0.324	0.1225	7
Arc	1.383	0.2689	0.1202	5		Arc	1.83	0.5169	0.2311	5
Arc C1qΔMG	1.305	0.1402	0.06271	5		Arc C1qΔMG	1.158	0.2079	0.09296	5
Reported in Manuscript: One-Way ANOVA						Reported in Manuscript: One-Way ANOVA
One-Way ANOVA (Omnibus)						One-Way ANOVA (Omnibus)
F (DFn, DFd)	P value	Significance				F (DFn, DFd)	P value	Significance
F (3, 17) = 3.581	P=0.0358	*				F (3, 17) = 5.140	P=0.0103	*
Tukey's Post-Hoc Test						Tukey's Post-Hoc Test
Comparison	Adj. P value	Significance				Comparison	Adj. P value	Significance
WT vs. WT C1qΔMG	0.0529					WT vs. WT C1qΔMG	0.1622
WT vs. Arc	0.0376	*				WT vs. Arc	0.0128	*
WT vs. Arc C1qΔMG	0.1185					WT vs. Arc C1qΔMG	0.9068
WT C1qΔMG vs. Arc	0.976					WT C1qΔMG vs. Arc	0.3682
WT C1qΔMG vs. Arc C1qΔMG	0.9919					WT C1qΔMG vs. Arc C1qΔMG	0.4098
Arc vs. Arc C1qΔMG	0.9174					Arc vs. Arc C1qΔMG	0.0352	*
Brown-Forsythe ANOVA						Brown-Forsythe ANOVA
F (DFn, DFd)	P value	Significance				F (DFn, DFd)	P value	Significance
3.888 (3.000, 10.87)	0.041	*				5.172 (3.000, 10.67)	0.0187	*
Welch's ANOVA						Welch's ANOVA
W (DFn, DFd)	P value	Significance				W (DFn, DFd)	P value	Significance
9.204 (3.000, 8.985)	0.0042	*				4.087 (3.000, 8.492)	0.0464	*
Dunnett's T3 Multiple Comparison Tests						Dunnett's T3 Multiple Comparison Tests
Comparison	Adj. P value	Significance				Comparison	Adj. P value	Significance
WT vs. WT C1qΔMG	0.0202	*				WT vs. WT C1qΔMG	0.1562
WT vs. Arc	0.1235					WT vs. Arc	0.0994
WT vs. Arc C1qΔMG	0.0284	*				WT vs. Arc C1qΔMG	0.8973
WT C1qΔMG vs. Arc	0.9995					WT C1qΔMG vs. Arc	0.7177
WT C1qΔMG vs. Arc C1qΔMG	0.9996					WT C1qΔMG vs. Arc C1qΔMG	0.2695
Arc vs. Arc C1qΔMG	0.989					Arc vs. Arc C1qΔMG	0.1787
Additional Two-Way ANOVA Statistics						Additional Two-Way ANOVA Statistics
Two Way ANOVA						Two Way ANOVA
	F (DFn, DFd)	P value	Significance				F (DFn, DFd)	P value	Significance
Interaction	F (1, 17) = 5.932	P=0.0262	*			Interaction	F (1, 17) = 13.66	P=0.0018	**
C1q Status	F (1, 17) = 2.328	P=0.1455				C1q Status	F (1, 17) = 0.3528	P=0.5604
Genotype	F (1, 17) = 4.265	P=0.0545				Genotype	F (1, 17) = 2.573	P=0.1271
Within Genotype Sidak's Multiple Comparison Tests						Within Genotype Sidak's Multiple Comparison Tests
Comparison C1qFl vs. C1qΔMG	Adj. P value	Significance				Comparison C1qFl vs. C1qΔMG	Adj. P value	Significance
WT	0.0238	*				WT	0.0816
Arc	0.7794					Arc	0.0154	*
Pre-selected Sidak Multiple Comparison Tests						Pre-selected Sidak Multiple Comparison Tests
Comparison	Adj. P value	Significance				Comparison	Adj. P value	Significance
WT vs. Arc	0.0327	*				WT vs. Arc	0.0105	*
Arc vs Arc C1qΔMG	0.9514					Arc vs Arc C1qΔMG	0.0305	*
WT vs. WT C1qΔMG	0.047	*				WT vs. WT C1qΔMG	0.1565
WT C1qΔMG vs. Arc C1qΔMG	0.9977					WT C1qΔMG vs. Arc C1qΔMG	0.4276
Panel 5E: CA3 Vglut1-Iba1						Panel 5F: CA3 Vglut1-Iba1- CD68
Statistics						Statistics
AD Genotype	Mean	STDV	SEM	N		AD Genotype	Mean	STDV	SEM	N
WT	1	1.068	1.206	1.179		WT	1	0.2825	0.1413	4
C1qΔMG	0.1539	0.2163	0.1094	0.3145		C1qΔMG	1.375	0.2325	0.09493	6
Arc	0.07697	0.08829	0.04892	0.1407		Arc	1.985	0.6015	0.269	5
Arc C1qΔMG	4	6	5	5		Arc C1qΔMG	1.598	0.2746	0.1228	5
Reported in Manuscript: One-Way ANOVA						Reported in Manuscript: One-Way ANOVA
One-Way ANOVA (Omnibus)						One-Way ANOVA (Omnibus)
F (DFn, DFd)	P value	Significance				F (DFn, DFd)	P value	Significance
F (3, 16) = 0.9149	P=0.4559					F (3, 16) = 5.474	P=0.0088	**
Tukey's Post-Hoc Test						Tukey's Post-Hoc Test
Comparison	Adj. P value	Significance				Comparison	Adj. P value	Significance
WT vs. WT C1qΔMG	0.9614					WT vs. WT C1qΔMG	0.4358
WT vs. Arc	0.5058					WT vs. Arc	0.0062	**
WT vs. Arc C1qΔMG	0.614					WT vs. Arc C1qΔMG	0.1234
WT C1qΔMG vs. Arc	0.7198					WT C1qΔMG vs. Arc	0.0699
WT C1qΔMG vs. Arc C1qΔMG	0.8284					WT C1qΔMG vs. Arc C1qΔMG	0.7626
Arc vs. Arc C1qΔMG	0.9973					Arc vs. Arc C1qΔMG	0.3897
Brown-Forsythe ANOVA						Brown-Forsythe ANOVA
F (DFn, DFd)	P value	Significance				F (DFn, DFd)	P value	Significance
0.9521 (3.000, 10.51)	0.4505					5.396 (3.000, 8.849)	0.0217	*
Welch's ANOVA						Welch's ANOVA
W (DFn, DFd)	P value	Significance				W (DFn, DFd)	P value	Significance
1.681 (3.000, 8.187)	0.246					4.404 (3.000, 8.050)	0.0413	*
Dunnett's T3 Multiple Comparison Tests						Dunnett's T3 Multiple Comparison Tests
Comparison	Adj. P value	Significance				Comparison	Adj. P value	Significance
WT vs. WT C1qΔMG	0.9895					WT vs. WT C1qΔMG	0.2869
WT vs. Arc	0.2876					WT vs. Arc	0.0817
WT vs. Arc C1qΔMG	0.8235					WT vs. Arc C1qΔMG	0.0867
WT C1qΔMG vs. Arc	0.6834					WT C1qΔMG vs. Arc	0.3265
WT C1qΔMG vs. Arc C1qΔMG	0.9771					WT C1qΔMG vs. Arc C1qΔMG	0.6435
Arc vs. Arc C1qΔMG	>0.9999					Arc vs. Arc C1qΔMG	0.72
Additional Two-Way ANOVA Statistics						Additional Two-Way ANOVA Statistics
Two Way ANOVA						Two Way ANOVA
	F (DFn, DFd)	P value	Significance				F (DFn, DFd)	P value	Significance
Interaction	F (1, 16) = 0.2326	P=0.6362				Interaction
C1q Status	F (1, 16) = 0.04404	P=0.8364				C1q Status
Genotype	F (1, 16) = 2.642	P=0.1236				Genotype
Within Genotype Sidak's Multiple Comparison Tests						Within Genotype Sidak's Multiple Comparison Tests
Comparison C1qFl vs. C1qΔMG	Adj. P value	Significance				Comparison C1qFl vs. C1qΔMG	Adj. P value	Significance
WT	0.8665					WT	0.2639
Arc	0.9769					Arc	0.2295
Pre-selected Sidak Multiple Comparison Tests						Pre-selected Sidak Multiple Comparison Tests
Comparison	Adj. P value	Significance				Comparison	Adj. P value	Significance
WT vs. Arc	0.5365					WT vs. Arc	0.005	**
Arc vs Arc C1qΔMG	0.9995					Arc vs Arc C1qΔMG	0.4064
WT vs. WT C1qΔMG	0.9822					WT vs. WT C1qΔMG	0.4581
WT C1qΔMG vs. Arc C1qΔMG	0.8757					WT C1qΔMG vs. Arc C1qΔMG	0.8122

## Sheet: Fig 6
Significance Key
p<0.05	*
p<0.01	**
p<0.001	***
p<0.0001	***
Panel 6B: 6E10-Iba1						Panel 6C: 6E10-Iba1-CD68						Panel 6D: Iba1 Volume/ Total Volume						Panel 6E: CD68 Volume/ Total Volume						Panel 6F: 6E10 Volume/ Total Volume
Statistics						Statistics						Statistics						Statistics						Statistics
AD Genotype	Mean	STDV	SEM	N		AD Genotype	Mean	STDV	SEM	N		AD Genotype	Mean	STDV	SEM	N		AD Genotype	Mean	STDV	SEM	N		AD Genotype	Mean	STDV	SEM	N
Arc	1	0.3813	0.1557	6		Arc	1	0.4358	0.1779	6		Arc	1	0.4277	0.1746	6		Arc	1	0.4827	0.1971	6		Arc	1	0.3841	0.1568	6
Arc C1qΔMG	0.8092	0.3193	0.1597	4		Arc C1qΔMG	0.5035	0.1673	0.08366	4		Arc C1qΔMG	0.8285	0.3358	0.1679	4		Arc C1qΔMG	0.4706	0.2128	0.1064	4		Arc C1qΔMG	1.066	0.4442	0.2221	4
Reported in Manuscript: Unpaired t-test						Reported in Manuscript: Unpaired t-test						Reported in Manuscript: Unpaired t-test						Reported in Manuscript: Unpaired t-test						Reported in Manuscript: Unpaired t-test
Unpaired t-test						Unpaired t-test						Unpaired t-test						Unpaired t-test						Unpaired t-test
t, df	P value	Significance				t, df	P value	Significance				t, df	P value	Significance				t, df	P value	Significance				t, df	P value	Significance
t=0.8225, df=8	0.4346					t=2.140, df=8	0.0648					t=0.6715, df=8	0.5208					t=2.210, df=8	0.0581					t=0.2415, df=5.863	0.8174
Welch's t-test						Welch's t-test						Welch's t-test						Welch's t-test						Welch's t-test
Welch-corrected t, df	P value	Significance				Welch-corrected t, df	P value	Significance				Welch-corrected t, df	P value	Significance				Welch-corrected t, df	P value	Significance				Welch-corrected t, df	P value	Significance
t=0.8555, df=7.402	0.4191					t=2.526, df=6.894	0.04	*				t=0.7081, df=7.638	0.4999					t=2.568, df=7.306	0.0358	*				t=0.2495, df=8	0.8093

## Sheet: Fig 7
Significance Key												v
p<0.05	*
p<0.01	**
p<0.001	***
p<0.0001	***
Panel 7B: 6E10-GFAP						Panel 7C: 6E10-GFAP-Lamp1						Panel 7D: GFAP Volume/ Total Volume						Panel 7E: Lamp1 Volume/ Total Volume						Panel 7F: 6E10 Volume/ Total Volume
Statistics						Statistics						Statistics						Statistics						Statistics
AD Genotype	Mean	STDV	SEM	N		AD Genotype	Mean	STDV	SEM	N		AD Genotype	Mean	STDV	SEM	N		AD Genotype	Mean	STDV	SEM	N		AD Genotype	Mean	STDV	SEM	N
Arc	1	0.1952	0.08731	5		Arc	1	0.2575	0.1152	5		Arc	1	0.1891	0.08455	5		Arc	1	0.2071	0.0926	5		Arc	1	0.1197	0.05353	5
Arc C1qΔMG	1.254	0.2203	0.09854	5		Arc C1qΔMG	0.6501	0.2202	0.09847	5		Arc C1qΔMG	0.8644	0.1485	0.06642	5		Arc C1qΔMG	0.6743	0.2788	0.1247	5		Arc C1qΔMG	1.133	0.4104	0.1835	5
Reported in Manuscript: Unpaired t-test						Reported in Manuscript: Unpaired t-test						Reported in Manuscript: Unpaired t-test						Reported in Manuscript: Unpaired t-test						Reported in Manuscript: Unpaired t-test
Unpaired t-test						Unpaired t-test						Unpaired t-test						Unpaired t-test						Unpaired t-test
t, df	P value	Significance				t, df	P value	Significance				t, df	P value	Significance				t, df	P value	Significance				t, df	P value	Significance
t=1.932, df=8	0.0894					t=2.310, df=8	0.0497	*				t=1.261, df=8	0.2429					t=2.097, df=8	0.0692					t=0.6931, df=8	0.5079
Welch's t-test						Welch's t-test						Welch's t-test						Welch's t-test						Welch's t-test
Welch-corrected t, df	P value	Significance				Welch-corrected t, df	P value	Significance				Welch-corrected t, df	P value	Significance				Welch-corrected t, df	P value	Significance				Welch-corrected t, df	P value	Significance
t=1.932, df=7.886	0.09					t=2.310, df=7.812	0.0505					t=1.261, df=7.575	0.2448					t=2.097, df=7.384	0.0721					t=0.6931, df=4.676	0.5212

## Sheet: Fig S1
Significance Key
p<0.05	*
p<0.01	**
p<0.001	***
p<0.0001	***
Panel S1B: C1q Intensity In Molecular Layer (AU)							Panel S1E: C1q/1uL Plasma
Statistics							Statistics
AD Genotype	Mean	STDV	SEM	N			AD Genotype	Mean	STDV	SEM	N
WT	20.21	5.543	2.771	4			WT	0.4861	0.2809	0.1147	6
C1qΔMG	6.578	2.654	1.084	6			C1qΔMG	1.438	1.499	0.7497	4
Arc	38.32	7.055	2.494	8			Arc	1.257	0.6832	0.2789	6
Arc C1qΔMG	8.235	0.4001	0.1634	6			Arc C1qΔMG	1.032	0.9468	0.4234	5
Reported in Manuscript: One-Way ANOVA							Reported in Manuscript: One-Way ANOVA
One-Way ANOVA (Omnibus)							Unpaired t-test (Arc-Arc C1qΔMG)
F (DFn, DFd)	P value	Significance					t, df	P value	Significance
F (3, 19) = 61.12	P<0.0001	****					t=0.4586, df=9	0.6574
Tukey's Post-Hoc Test
Comparison	Adj. P value	Significance					Welch's t-test (Arc-Arc C1qΔMG)
WT vs. WT C1qΔMG	0.0051	**					t, df	P value	Significance
WT vs. Arc	<0.0001	****					t=0.4442, df=7.148	0.6701
WT vs. Arc C1qΔMG	0.0055	**
WT C1qΔMG vs. Arc	<0.0001	****
WT C1qΔMG vs. Arc C1qΔMG	0.997	ns					One-Way ANOVA (Omnibus)
Arc vs. Arc C1qΔMG	<0.0001	****					F (DFn, DFd)	P value	Significance
							F (3, 17) = 1.192	P=0.3426
							Tukey's Post-Hoc Test
							Comparison	Adj. P value	Significance
							WT vs. WT C1qΔMG	0.506
							WT vs. Arc	0.5454
							WT vs. Arc C1qΔMG	0.7837
							WT C1qΔMG vs. Arc	0.8954
							WT C1qΔMG vs. Arc C1qΔMG	0.8748
							Arc vs. Arc C1qΔMG	0.8954

## Sheet: Fig S2
Significance Key
p<0.05	*
p<0.01	**
p<0.001	***
p<0.0001	***
	Fig S2: Two-Way ANOVA
	Statistics
Age	AD Genotype	Mean	STDV	SEM	N
7	WT	135.8	49.53	18.72	7
7	C1qΔMG	171.4	99.58	37.64	7
7	Arc	261.9	85.32	23.66	13
7	Arc C1qΔMG	195.7	106	29.39	13
10	WT	135.8	49.53	18.72	7
10	C1qΔMG	171.4	99.58	37.64	7
10	Arc	261.9	85.32	23.66	12
10	Arc C1qΔMG	195.7	106	29.39	14
	Reported in Manuscript: Two-Way ANOVA within Age
	Two Way ANOVA (Within Age)
		F (DFn, DFd)	P value	Significance
	Interaction	F (3, 72) = 3.611	P=0.0173	*
	Age	F (1, 72) = 6.355	P=0.0139	*
	Genotype	F (3, 72) = 8.338	P<0.0001	****
	Sidak's Multiple Comparison Test
	Age	Comparison	Adj. P value	Significance
	7	WT vs. WT C1qΔMG	0.9898
	7	WT-Arc	0.06
	7	WT vs. Arc C1qΔMG	0.7995
	7	Arc vs. WT C1qΔMG	0.3697
	7	WT C1qΔMG vs. ArcC1qΔMG	0.9974
	7	Arc vs. ArcC1qΔMG	0.5266
	10	WT vs. WT C1qΔMG	0.9993
	10	WT-Arc	0.1036
	10	WT vs. Arc C1qΔMG	0.0006	***
	10	Arc vs. WT C1qΔMG	0.034	*
	10	WT C1qΔMG vs. ArcC1qΔMG	0.0001	***
	10	Arc vs. ArcC1qΔMG	0.2976

## Sheet: Fig S4
Significance Key
p<0.05	*
p<0.01	**
p<0.001	***
p<0.0001	***
Panel S4B: CA1 Iba1 Volume / Total Volume						Panel S4C: CA1 CD68 Volume / Total Volume						Panel S4D: CA1 # Vglut1 Puncta / Total Volume
Statistics						Statistics						Statistics
AD Genotype	Mean	STDV	SEM	N		AD Genotype	Mean	STDV	SEM	N		AD Genotype	Mean	STDV	SEM	N
WT	1	0.4009	0.2005	4		WT	1	0.331	0.1655	4		WT	1	0.05551	0.02775	4
C1qΔMG	0.8007	0.1622	0.06132	7		C1qΔMG	1.368	0.3192	0.1207	7		C1qΔMG	0.9793	0.3211	0.1214	7
Arc	0.8955	0.1428	0.06387	5		Arc	2.354	0.7239	0.3237	5		Arc	0.5148	0.1237	0.0553	5
Arc C1qΔMG	0.9632	0.1779	0.07956	5		Arc C1qΔMG	1.498	0.5347	0.2391	5		Arc C1qΔMG	1.086	0.2392	0.107	5
Reported in Manuscript: One-Way ANOVA						Reported in Manuscript: One-Way ANOVA						Reported in Manuscript: One-Way ANOVA
One-Way ANOVA (Omnibus)						One-Way ANOVA (Omnibus)						One-Way ANOVA (Omnibus)
F (DFn, DFd)	P value	Significance				F (DFn, DFd)	P value	Significance				F (DFn, DFd)	P value	Significance
F (3, 17) = 0.8627	P=0.4794					F (3, 17) = 6.352	P=0.0044	**				F (3, 17) = 6.169	P=0.0050	**
Tukey's Post-Hoc Test						Tukey's Post-Hoc Test						Tukey's Post-Hoc Test
Comparison	Adj. P value	Significance				Comparison	Adj. P value	Significance				Comparison	Adj. P value	Significance
WT vs. WT C1qΔMG	0.5025					WT vs. WT C1qΔMG	0.6451					WT vs. WT C1qΔMG	0.9989
WT vs. Arc	0.8966					WT vs. Arc	0.004	**				WT vs. Arc	0.0292	*
WT vs. Arc C1qΔMG	0.9946					WT vs. Arc C1qΔMG	0.4609					WT vs. Arc C1qΔMG	0.9445
WT C1qΔMG vs. Arc	0.8859					WT C1qΔMG vs. Arc	0.0163	*				WT C1qΔMG vs. Arc	0.0158	*
WT C1qΔMG vs. Arc C1qΔMG	0.6095					WT C1qΔMG vs. Arc C1qΔMG	0.9691					WT C1qΔMG vs. Arc C1qΔMG	0.8598
Arc vs. Arc C1qΔMG	0.9626					Arc vs. Arc C1qΔMG	0.0621					Arc vs. Arc C1qΔMG	0.0059	**
Brown-Forsythe ANOVA						Brown-Forsythe ANOVA						Brown-Forsythe ANOVA
F (DFn, DFd)	P value	Significance				F (DFn, DFd)	P value	Significance				F (DFn, DFd)	P value	Significance
0.6895 (3.000, 5.947)	0.5911					6.056 (3.000, 10.86)	0.0111	*				7.900 (3.000, 12.32)	0.0034	**
Welch's ANOVA						Welch's ANOVA						Welch's ANOVA
W (DFn, DFd)	P value	Significance				W (DFn, DFd)	P value	Significance				W (DFn, DFd)	P value	Significance
0.9090 (3.000, 7.975)	0.4786					4.149 (3.000, 8.109)	0.0471	*				18.69 (3.000, 8.752)	0.0004	***
Dunnett's T3 Multiple Comparison Tests						Dunnett's T3 Multiple Comparison Tests						Dunnett's T3 Multiple Comparison Tests
Comparison	Adj. P value	Significance				Comparison	Adj. P value	Significance				Comparison	Adj. P value	Significance
WT vs. WT C1qΔMG	0.8925					WT vs. WT C1qΔMG	0.4553					WT vs. WT C1qΔMG	>0.9999
WT vs. Arc	0.9933					WT vs. Arc	0.0467	*				WT vs. Arc	0.0012	**
WT vs. Arc C1qΔMG	>0.9999					WT vs. Arc C1qΔMG	0.4891					WT vs. Arc C1qΔMG	0.9517
WT C1qΔMG vs. Arc	0.8516					WT C1qΔMG vs. Arc	0.1503					WT C1qΔMG vs. Arc	0.0423	*
WT C1qΔMG vs. Arc C1qΔMG	0.5354					WT C1qΔMG vs. Arc C1qΔMG	0.9951					WT C1qΔMG vs. Arc C1qΔMG	0.9809
Arc vs. Arc C1qΔMG	0.9793					Arc vs. Arc C1qΔMG	0.2986					Arc vs. Arc C1qΔMG	0.0156	*
Additional Two-Way ANOVA Statistics						Additional Two-Way ANOVA Statistics						Additional Two-Way ANOVA Statistics
Two Way ANOVA						Two Way ANOVA						Two Way ANOVA
	F (DFn, DFd)	P value	Significance				F (DFn, DFd)	P value	Significance				F (DFn, DFd)	P value	Significance
Interaction	F (1, 17) = 1.803	P=0.1970				Interaction	F (1, 17) = 7.686	P=0.0130	*			Interaction	F (1, 17) = 8.191	P=0.0108	*
C1q Status	F (1, 17) = 0.4375	P=0.5172				C1q Status	F (1, 17) = 1.225	P=0.2839				C1q Status	F (1, 17) = 7.083	P=0.0164	*
Genotype	F (1, 17) = 0.08510	P=0.7740				Genotype	F (1, 17) = 11.30	P=0.0037	**			Genotype	F (1, 17) = 3.343	P=0.0851
Within Genotype Sidak's Multiple Comparison Tests						Within Genotype Sidak's Multiple Comparison Tests						Within Genotype Sidak's Multiple Comparison Tests
Comparison C1qFl vs. C1qΔMG	Adj. P value	Significance				Comparison C1qFl vs. C1qΔMG	Adj. P value	Significance				Comparison C1qFl vs. C1qΔMG	Adj. P value	Significance
WT	0.3155					WT	0.442					WT	0.9875
Arc	0.8687					Arc	0.0283	*				Arc	0.0024	**
Pre-selected Sidak Multiple Comparison Tests						Pre-selected Sidak Multiple Comparison Tests						Pre-selected Sidak Multiple Comparison Tests
Comparison	Adj. P value	Significance				Comparison	Adj. P value	Significance				Comparison	Adj. P value	Significance
WT vs. Arc	0.9349					WT vs. Arc	0.0032	**				WT vs. Arc	0.0251	*
Arc vs Arc C1qΔMG	0.9828					Arc vs Arc C1qΔMG	0.0557					Arc vs Arc C1qΔMG	0.0047	**
WT vs. WT C1qΔMG	0.5315					WT vs. WT C1qΔMG	0.6886					WT vs. WT C1qΔMG	0.9998
WT C1qΔMG vs. Arc C1qΔMG	0.65					WT C1qΔMG vs. Arc C1qΔMG	0.9866					WT C1qΔMG vs. Arc C1qΔMG	0.9036

[truncated: 1 more sheets: Fig S5]
